# Supplementary material for: Assessment of BMP7, SMAD4, and CDH1 Expression Profile and Regulatory miRNA-542-3p in Eutopic and Ectopic Endometrium of Women with Endometriosis
Source: Int J Mol Sci. 2023 Apr 2;24(7):6637. doi: 10.3390/ijms24076637 (PMC10095043; doi:10.3390/ijms24076637)
Supplement: Supplementary file 1 [file ijms-24-06637-s001.zip]

Archive with 1 entries (1 files):
- ijms-2292566-supplementary.pdf
